# Supplementary material for: Increased CSF levels of soluble AXL at diagnosis correlate with poor prognosis in patients affected by amyotrophic lateral sclerosis
Source: Brain Commun. 2026 Mar 30;8(2):fcag086. doi: 10.1093/braincomms/fcag086 (PMC13034920; doi:10.1093/braincomms/fcag086)
Supplement: fcag086_Supplementary_Data [file fcag086_supplementary_data.zip]

Archive with 2 entries (2 files):
- Supplementary_material.docx
- Supplementary_material_source_data_and_stat.xlsx
