# Supplementary material for: Increased CSF levels of soluble AXL at diagnosis correlate with poor prognosis in patients affected by amyotrophic lateral sclerosis
Source: Brain Commun. 2026 Mar 30;8(2):fcag086. doi: 10.1093/braincomms/fcag086 (PMC13034920; doi:10.1093/braincomms/fcag086)
Supplement: fcag086_Supplementary_Data [file fcag086_supplementary_data.zip › Supplementary_material_source_data_and_stat.xlsx]

## Sheet: Fig. 1A
Age	Gender	sAXL	Group		R-code
34	0	12.356	HC		log (sAXL)
39	0	16.029	HC		lm (Log_sAXL ~ Group + Age + Gender)
71	0	11.603	HC
50	0	17.876	HC		𝛽 = 0.148, p = 0.039
56	0	12.039	HC
63	0	14.716	HC
38	0	17.136	HC
55	0	19.607	HC
57	0	11.252	HC
49	0	12.176	HC
26	0	10.512	HC
28	0	15.75	HC
26	1	11.782	HC
53	1	8.816	HC
46	1	10.73	HC
45	1	14.993	HC
63	1	15.662	HC
63	1	10.673	HC
35	1	11.601	HC
32	1	14.97	HC
64	1	12.063	HC
68	1	18.172	HC
36	1	13.259	HC
71	0	13.374	ALS
56	0	29.2	ALS
65	0	23.591	ALS
62	0	18.821	ALS
53	0	13.645	ALS
53	0	11.854	ALS
56	0	14.303	ALS
68	0	17.073	ALS
72	0	18.793	ALS
62	0	20.78	ALS
51	0	11.758	ALS
56	0	16.176	ALS
72	0	22.245	ALS
70	0	15.623	ALS
71	0	20.012	ALS
36	0	11.973	ALS
50	0	21.437	ALS
62	0	13.417	ALS
62	0	19.545	ALS
52	0	18.213	ALS
69	1	10.159	ALS
64	1	16.9	ALS
79	1	12.332	ALS
56	1	12.786	ALS
52	1	11.932	ALS
69	1	9.833	ALS
59	1	12.329	ALS
69	1	16.938	ALS
58	1	16.039	ALS
54	1	15.706	ALS
61	1	18.83	ALS
53	1	16.392	ALS
59	1	18.957	ALS
71	1	19.927	ALS
70	1	17.533	ALS
42	1	15.198	ALS
74	1	20.119	ALS
82	1	18.915	ALS

## Sheet: Fig.1B
Age	sAXL	Group		R-code
26	30.663	HC		sqrt (sAXL)
34	17.091	HC		lm (sqrt_sAXL ~ Group + Age)
39	27.036	HC
51	21.793	HC		𝛽 = 0.517, p = 0.002
41	20.094	HC
43	16.714	HC
71	14.885	HC
53	21.896	HC
33	24.202	HC
71	27.096	HC
46	19.628	HC
45	21.171	HC
50	51.952	HC
36	36.276	HC
36	35.93	HC
56	17.203	HC
63	30.578	HC
63	33.957	HC
63	54.314	HC
38	45.234	HC
35	29.786	HC
55	35.714	HC
57	33.513	HC
49	40.082	HC
26	42.835	HC
24	41.692	HC
20	44.683	HC
41	36.057	HC
28	56.833	HC
32	37.038	HC
64	53.818	HC
68	38.312	HC
36	34.398	HC
37	29.052	HC
50	47.341	HC
76	38.976	HC
58	54.282	HC
39	50.669	HC
26	35.595	HC
28	57.467	HC
46	49.62	HC
50	46.686	HC
39	67.74	HC
51	49.845	HC
40	41.28	HC
71	46.403	ALS
56	42.468	ALS
65	25.635	ALS
62	58.533	ALS
53	32.913	ALS
53	31.033	ALS
56	30.733	ALS
68	53.456	ALS
72	36.302	ALS
62	40.403	ALS
51	36.395	ALS
56	29.195	ALS
72	42.981	ALS
70	34.015	ALS
54	46.627	ALS
71	47.604	ALS
36	31.412	ALS
50	65.309	ALS
68	32.395	ALS
52	53.028	ALS
56	34.273	ALS
62	53.056	ALS
62	42.559	ALS
52	64.73	ALS
69	39.211	ALS
64	37.608	ALS
79	59.929	ALS
56	37.499	ALS
66	25.516	ALS
52	67.846	ALS
69	30.606	ALS
59	25.692	ALS
69	34.24	ALS
35	47.656	ALS
58	53.636	ALS
54	33.347	ALS
54	40.156	ALS
61	46.085	ALS
53	29.796	ALS
59	44.542	ALS
71	49.693	ALS
70	61.278	ALS
42	35.843	ALS
74	30.388	ALS
78	37.901	ALS
77	42.139	ALS
81	54.924	ALS
82	51.869	ALS
76	45.67	HC
73	32.328	HC
68	39.429	HC
63	53.31	HC
48	47.074	HC
65	43.838	HC
50	58.021	HC
61	37.515	HC
76	53.342	HC
72	50.119	HC
42	26.888	HC
46	50.744	HC
56	51.843	HC
42	57.051	HC
52	52.091	HC
73	43.96	HC
57	26.702	HC
67	49.519	HC
54	38.879	HC
46	37.911	HC
73	80.156	HC
72	53.327	HC
48	40.752	HC
74	50.35	HC
59	45.989	HC
51	39.024	HC
59	63.5	HC
60	40.952	HC
54	34.719	HC
80	61.785	HC
66	40.185	HC
63	51.256	ALS
43	48.281	ALS
51	44.016	ALS
46	34.931	ALS
58	69.098	ALS
68	40.735	ALS
79	44.234	ALS
80	75.989	ALS
72	60.915	ALS
50	67.187	ALS
75	48.688	ALS
61	35.439	ALS
66	58.768	ALS
57	47.126	ALS
71	24.935	ALS
52	39.075	ALS
71	57.331	ALS
59	45.886	ALS
71	50.732	ALS
61	46.038	ALS
58	56.071	ALS
45	48.755	ALS
66	66.233	ALS
59	44.909	ALS
46	60.895	ALS
67	49.543	ALS
52	50.478	ALS
48	47.421	ALS
62	52.017	ALS
65	54.88	ALS
47	49.536	ALS
88	51.355	ALS
47	56.348	ALS
53	67.079	ALS
65	71.45	ALS
60	64.071	ALS
57	58.848	ALS
55	52.849	ALS
79	35.542	ALS
55	89.622	ALS
61	60.186	ALS
49	79.462	ALS
44	45.02	ALS
65	75.439	ALS
65	56.172	ALS
49	44.715	ALS
63	57.495	ALS
47	56.002	ALS
67	61.461	ALS
62	47.827	ALS
70	56.053	ALS
72	59.371	ALS
71	57.136	ALS
51	38.007	ALS
55	47.519	ALS
74	58.528	ALS
72	34.791	ALS
63	102.555	ALS
63	28	ALS

## Sheet: Fig. 1C
SERUM				Unadj. ROC analysis							Adj. ROC analysis					CSF						Unadj. ROC analysis									Adj. ROC analysis
sAXL	Age_at_VP	Disease_status		Area under the ROC curve							R-code					sAXL	Age_at_LP	Survival since LP	Gender	Disease_status		Area under the ROC curve							Youden's index cal.		R-code
30.663	26	HC		Area	0.6488						lm(sAXL ~ Age_at_VP)					13.374	71	110	M	ALS		Area	0.7323						R-code		lm(sAXL ~ Age_at_LP + Gender)
17.091	34	HC		Std. Error	0.04073						glm(Disease_status ~ sAXL_resid., family = "binomial")					29.2	56	8	M	ALS		Std. Error	0.0644						glm(Disease_status ~ sAXL, family = "binomial")		glm(Disease_status ~ sAXL_resid., family = "binomial")
27.036	39	HC		95% confidence interval	0,5690 to 0,7286						r <- roc(data$Disease_status, predict(model_roc, type="response")					23.591	65	55	M	ALS		95% confidence interval	0,6060 to 0,8585						r <- roc(data$Disease_status, predict(model_roc, type="response")		r <- roc(data$Disease_status, predict(model_roc, type="response")
21.793	51	HC		P value	0.0006						pROC::auc (r)					18.821	62	42	M	ALS		P value	0.0025						best.coords <-coords(r, "best", best.method = "youden")		pROC::auc (r)
20.094	41	HC									ci.auc (r)					13.645	53	47	M	ALS									intercept <- coef(model_roc)[1]		ci.auc (r)
16.714	43	HC			Sensitivity%	95% CI	Specificity%	95% CI	Likelihood ratio							11.854	53	64	M	ALS		> 9325	100	90,82% to 100,0%	4.348	0,2230% to 20,99%	1.045		slope <- coef(model_roc)[2]
14.885	71	HC		> 15.80	100	96,53% to 100,0%	1.316	0,06749% to 7,084%	1.013		Area under the curve: 0.6097					14.303	55	21	M	ALS		> 9996	97.37	86,51% to 99,87%	4.348	0,2230% to 20,99%	1.018		prob_threshold <- best.coords$threshold		Area under the curve: 0.6339
21.896	53	HC		> 16.90	100	96,53% to 100,0%	2.632	0,4676% to 9,097%	1.027		95% CI: 0.5273-0.6921 (DeLong)					17.073	68	21	M	ALS		> 10336	94.74	82,71% to 99,06%	4.348	0,2230% to 20,99%	0.9904		sAXL_CSF_concentration_M <- (log(prob_threshold / (1 - prob_threshold)) - intercept) / slope sAXL_CSF_concentration_M		95% CI: 0.4919-0.7759 (DeLong)
24.202	33	HC		> 17.15	100	96,53% to 100,0%	3.947	1,076% to 10,97%	1.041							18.793	72	59	M	ALS		> 10593	94.74	82,71% to 99,06%	8.696	1,545% to 26,80%	1.038
27.096	71	HC		> 18.42	100	96,53% to 100,0%	5.263	2,066% to 12,77%	1.056							20.78	62	10	M	ALS		> 10702	94.74	82,71% to 99,06%	13.04	4,538% to 32,13%	1.089		sAXL = 16.034ng/ml
19.628	46	HC		> 19.86	100	96,53% to 100,0%	6.579	2,843% to 14,49%	1.07							11.758	51	75	M	ALS		> 10991	94.74	82,71% to 99,06%	17.39	6,979% to 37,14%	1.147
21.171	45	HC		> 20.63	100	96,53% to 100,0%	7.895	3,668% to 16,17%	1.086							16.176	56	20	M	ALS		> 11427	94.74	82,71% to 99,06%	21.74	9,664% to 41,90%	1.211
51.952	50	HC		> 21.48	100	96,53% to 100,0%	9.211	4,533% to 17,81%	1.101							22.245	71	13	M	ALS		> 11602	94.74	82,71% to 99,06%	26.09	12,55% to 46,47%	1.282
36.276	36	HC		> 21.84	100	96,53% to 100,0%	10.53	5,431% to 19,42%	1.118							15.623	70	104	M	ALS		> 11681	94.74	82,71% to 99,06%	30.43	15,60% to 50,87%	1.362
35.93	36	HC		> 23.05	100	96,53% to 100,0%	11.84	6,357% to 21,00%	1.134							20.012	71	22	M	ALS		> 11770	92.11	79,20% to 97,28%	30.43	15,60% to 50,87%	1.324
17.203	56	HC		> 24.57	100	96,53% to 100,0%	13.16	7,307% to 22,55%	1.152							11.973	36	86	M	ALS		> 11818	92.11	79,20% to 97,28%	34.78	18,81% to 55,11%	1.412
30.578	63	HC		> 25.23	99.07	94,90% to 99,95%	13.16	7,307% to 22,55%	1.141							21.437	50	3	M	ALS		> 11893	89.47	75,87% to 95,83%	34.78	18,81% to 55,11%	1.372
33.957	63	HC		> 25.58	98.13	93,44% to 99,67%	13.16	7,307% to 22,55%	1.13							13.417	62	26	M	ALS		> 11953	86.84	72,67% to 94,25%	34.78	18,81% to 55,11%	1.332
54.314	63	HC		> 25.66	97.2	92,08% to 99,24%	13.16	7,307% to 22,55%	1.119							19.545	62	16	M	ALS		> 12006	84.21	69,58% to 92,56%	34.78	18,81% to 55,11%	1.291
45.234	38	HC		> 26.20	96.26	90,78% to 98,54%	13.16	7,307% to 22,55%	1.108							18.213	52	55	M	ALS		> 12051	84.21	69,58% to 92,56%	39.13	22,16% to 59,21%	1.383
29.786	35	HC		> 26.80	96.26	90,78% to 98,54%	14.47	8,279% to 24,09%	1.126							10.159	69	72	F	ALS		> 12120	84.21	69,58% to 92,56%	43.48	25,63% to 63,19%	1.49
35.714	55	HC		> 26.96	96.26	90,78% to 98,54%	15.79	9,269% to 25,60%	1.143							16.9	64	33	F	ALS		> 12253	84.21	69,58% to 92,56%	47.83	29,24% to 67,04%	1.614
33.513	57	HC		> 27.07	96.26	90,78% to 98,54%	17.11	10,28% to 27,10%	1.161							12.332	78	37	F	ALS		> 12331	81.58	66,58% to 90,78%	47.83	29,24% to 67,04%	1.564
40.082	49	HC		> 27.55	96.26	90,78% to 98,54%	18.42	11,30% to 28,58%	1.18							12.786	56	20	F	ALS		> 12344	78.95	63,65% to 88,93%	47.83	29,24% to 67,04%	1.513
42.835	26	HC		> 28.53	95.33	89,52% to 97,99%	18.42	11,30% to 28,58%	1.169							11.932	52	86	F	ALS		> 12571	78.95	63,65% to 88,93%	52.17	32,96% to 70,76%	1.651
41.692	24	HC		> 29.12	95.33	89,52% to 97,99%	19.74	12,34% to 30,04%	1.188							9.833	69	16	F	ALS		> 13023	76.32	60,79% to 87,01%	52.17	32,96% to 70,76%	1.596
44.683	20	HC		> 29.49	94.39	88,30% to 97,40%	19.74	12,34% to 30,04%	1.176							12.329	59	39	F	ALS		> 13317	76.32	60,79% to 87,01%	56.52	36,81% to 74,37%	1.755
36.057	41	HC		> 29.79	94.39	88,30% to 97,40%	21.05	13,40% to 31,50%	1.196							16.938	69	27	F	ALS		> 13396	73.68	57,99% to 85,03%	56.52	36,81% to 74,37%	1.695
56.833	28	HC		> 30.09	93.46	87,11% to 96,80%	21.05	13,40% to 31,50%	1.184							16.039	58	24	F	ALS		> 13531	71.05	55,24% to 83,00%	56.52	36,81% to 74,37%	1.634
37.038	32	HC		> 30.48	92.52	85,94% to 96,16%	21.05	13,40% to 31,50%	1.172							15.706	54	106	F	ALS		> 13974	68.42	52,54% to 80,92%	56.52	36,81% to 74,37%	1.574
53.818	64	HC		> 30.59	92.52	85,94% to 96,16%	22.37	14,46% to 32,93%	1.192							18.83	61	38	F	ALS		> 14510	65.79	49,89% to 78,79%	56.52	36,81% to 74,37%	1.513
38.312	68	HC		> 30.63	91.59	84,78% to 95,51%	22.37	14,46% to 32,93%	1.18							16.392	53	11	F	ALS		> 14843	65.79	49,89% to 78,79%	60.87	40,79% to 77,84%	1.681
34.398	36	HC		> 30.70	91.59	84,78% to 95,51%	23.68	15,54% to 34,36%	1.2							18.957	59	41	F	ALS		> 14982	65.79	49,89% to 78,79%	65.22	44,89% to 81,19%	1.891
29.052	37	HC		> 30.88	90.65	83,65% to 94,84%	23.68	15,54% to 34,36%	1.188							19.927	71	25	F	ALS		> 15096	65.79	49,89% to 78,79%	69.57	49,13% to 84,40%	2.162
47.341	50	HC		> 31.22	89.72	82,52% to 94,16%	23.68	15,54% to 34,36%	1.176							17.533	70	17	F	ALS		> 15411	63.16	47,28% to 76,62%	69.57	49,13% to 84,40%	2.075
38.976	76	HC		> 31.87	88.79	81,41% to 93,47%	23.68	15,54% to 34,36%	1.163							15.198	42	18	F	ALS		> 15643	60.53	44,72% to 74,40%	69.57	49,13% to 84,40%	1.989
54.282	58	HC		> 32.36	88.79	81,41% to 93,47%	25	16,63% to 35,78%	1.184							20.119	74	40	F	ALS		> 15684	60.53	44,72% to 74,40%	73.91	53,53% to 87,45%	2.32
50.669	39	HC		> 32.65	87.85	80,32% to 92,76%	25	16,63% to 35,78%	1.171							18.915	82	51	F	ALS		> 15728	57.89	42,19% to 72,15%	73.91	53,53% to 87,45%	2.219
35.595	26	HC		> 33.13	86.92	79,23% to 92,04%	25	16,63% to 35,78%	1.159							11.782	26		F	HC		> 15890	57.89	42,19% to 72,15%	78.26	58,10% to 90,34%	2.663
57.467	28	HC		> 33.43	85.98	78,15% to 91,32%	25	16,63% to 35,78%	1.146							12.356	34		M	HC		> 16034	57.89	42,19% to 72,15%	82.61	62,86% to 93,02%	3.329
49.62	46	HC		> 33.74	85.98	78,15% to 91,32%	26.32	17,73% to 37,18%	1.167							16.029	39		M	HC		> 16108	55.26	39,71% to 69,85%	82.61	62,86% to 93,02%	3.178
46.686	50	HC		> 33.99	85.98	78,15% to 91,32%	27.63	18,84% to 38,58%	1.188							11.603	71		M	HC		> 16284	52.63	37,26% to 67,52%	82.61	62,86% to 93,02%	3.026
67.74	39	HC		> 34.13	85.05	77,08% to 90,58%	27.63	18,84% to 38,58%	1.175							8.816	53		F	HC		> 16646	50	34,85% to 65,15%	82.61	62,86% to 93,02%	2.875
49.845	51	HC		> 34.26	84.11	76,02% to 89,84%	27.63	18,84% to 38,58%	1.162							10.73	46		F	HC		> 16919	47.37	32,48% to 62,74%	82.61	62,86% to 93,02%	2.724
41.28	40	HC		> 34.34	83.18	74,97% to 89,09%	27.63	18,84% to 38,58%	1.149							14.993	45		F	HC		> 17006	44.74	30,15% to 60,29%	82.61	62,86% to 93,02%	2.572
46.403	71	ALS		> 34.56	83.18	74,97% to 89,09%	28.95	19,96% to 39,96%	1.171							17.876	50		M	HC		> 17105	42.11	27,85% to 57,81%	82.61	62,86% to 93,02%	2.421
42.468	56	ALS		> 34.76	83.18	74,97% to 89,09%	30.26	21,09% to 41,33%	1.193							12.039	56		M	HC		> 17335	42.11	27,85% to 57,81%	86.96	67,87% to 95,46%	3.228
25.635	65	ALS		> 34.86	82.24	73,92% to 88,33%	30.26	21,09% to 41,33%	1.179							15.662	63		F	HC		> 17705	39.47	25,60% to 55,28%	86.96	67,87% to 95,46%	3.026
58.533	62	ALS		> 35.19	81.31	72,89% to 87,56%	30.26	21,09% to 41,33%	1.166							10.673	63		F	HC		> 18024	39.47	25,60% to 55,28%	91.3	73,20% to 98,45%	4.539
32.913	53	ALS		> 35.49	80.37	71,85% to 86,79%	30.26	21,09% to 41,33%	1.153							14.716	63		M	HC		> 18193	39.47	25,60% to 55,28%	95.65	79,01% to 99,78%	9.079
31.033	53	ALS		> 35.57	79.44	70,83% to 86,01%	30.26	21,09% to 41,33%	1.139							17.136	38		M	HC		> 18503	36.84	23,38% to 52,72%	95.65	79,01% to 99,78%	8.474
30.733	56	ALS		> 35.65	79.44	70,83% to 86,01%	31.58	22,23% to 42,70%	1.161							11.601	35		F	HC		> 18807	34.21	21,21% to 50,11%	95.65	79,01% to 99,78%	7.868
53.456	68	ALS		> 35.78	79.44	70,83% to 86,01%	32.89	23,38% to 44,06%	1.184							19.607	55		M	HC		> 18826	31.58	19,08% to 47,46%	95.65	79,01% to 99,78%	7.263
36.302	72	ALS		> 35.89	78.5	69,81% to 85,23%	32.89	23,38% to 44,06%	1.17							11.252	57		M	HC		> 18873	28.95	17,00% to 44,76%	95.65	79,01% to 99,78%	6.658
40.403	62	ALS		> 35.99	78.5	69,81% to 85,23%	34.21	24,54% to 45,40%	1.193							12.176	49		M	HC		> 18936	26.32	14,97% to 42,01%	95.65	79,01% to 99,78%	6.053
36.395	51	ALS		> 36.17	78.5	69,81% to 85,23%	35.53	25,70% to 46,74%	1.218							10.512	26		M	HC		> 19251	23.68	12,99% to 39,21%	95.65	79,01% to 99,78%	5.447
29.195	56	ALS		> 36.29	78.5	69,81% to 85,23%	36.84	26,88% to 48,07%	1.243							15.75	28		M	HC		> 19576	21.05	11,07% to 36,35%	95.65	79,01% to 99,78%	4.842
42.981	72	ALS		> 36.35	77.57	68,79% to 84,44%	36.84	26,88% to 48,07%	1.228							14.97	32		F	HC		> 19767	21.05	11,07% to 36,35%	100	85,69% to 100,0%
34.015	70	ALS		> 36.72	76.64	67,78% to 83,64%	36.84	26,88% to 48,07%	1.213							12.063	64		F	HC		> 19970	18.42	9,222% to 33,42%	100	85,69% to 100,0%
46.627	54	ALS		> 37.27	76.64	67,78% to 83,64%	38.16	28,06% to 49,40%	1.239							18.172	67		F	HC		> 20066	15.79	7,444% to 30,42%	100	85,69% to 100,0%
47.604	71	ALS		> 37.51	75.7	66,78% to 82,84%	38.16	28,06% to 49,40%	1.224							13.259	36		F	HC		> 20450	13.16	5,754% to 27,33%	100	85,69% to 100,0%
31.412	36	ALS		> 37.56	75.7	66,78% to 82,84%	39.47	29,25% to 50,71%	1.251													> 21109	10.53	4,170% to 24,13%	100	85,69% to 100,0%
65.309	50	ALS		> 37.75	74.77	65,78% to 82,04%	39.47	29,25% to 50,71%	1.235													> 21841	7.895	2,721% to 20,80%	100	85,69% to 100,0%
32.395	68	ALS		> 37.91	73.83	64,78% to 81,23%	39.47	29,25% to 50,71%	1.22													> 22918	5.263	0,9352% to 17,29%	100	85,69% to 100,0%
53.028	52	ALS		> 37.96	73.83	64,78% to 81,23%	40.79	30,44% to 52,02%	1.247													> 26396	2.632	0,1350% to 13,49%	100	85,69% to 100,0%
34.273	56	ALS		> 38.16	72.9	63,79% to 80,42%	40.79	30,44% to 52,02%	1.231
53.056	62	ALS		> 38.60	72.9	63,79% to 80,42%	42.11	31,65% to 53,32%	1.259
42.559	62	ALS		> 38.93	72.9	63,79% to 80,42%	43.42	32,86% to 54,61%	1.288
64.73	52	ALS		> 39.00	72.9	63,79% to 80,42%	44.74	34,08% to 55,90%	1.319
39.211	69	ALS		> 39.05	72.9	63,79% to 80,42%	46.05	35,31% to 57,18%	1.351
37.608	64	ALS		> 39.14	71.96	62,80% to 79,60%	46.05	35,31% to 57,18%	1.334
59.929	79	ALS		> 39.32	71.03	61,82% to 78,78%	46.05	35,31% to 57,18%	1.317
37.499	56	ALS		> 39.76	71.03	61,82% to 78,78%	47.37	36,54% to 58,45%	1.35
25.516	66	ALS		> 40.12	71.03	61,82% to 78,78%	48.68	37,78% to 59,71%	1.384
67.846	52	ALS		> 40.17	70.09	60,85% to 77,95%	48.68	37,78% to 59,71%	1.366
30.606	69	ALS		> 40.29	70.09	60,85% to 77,95%	50	39,03% to 60,97%	1.402
25.692	59	ALS		> 40.57	69.16	59,87% to 77,12%	50	39,03% to 60,97%	1.383
34.24	69	ALS		> 40.74	68.22	58,90% to 76,28%	50	39,03% to 60,97%	1.364
47.656	35	ALS		> 40.85	68.22	58,90% to 76,28%	51.32	40,29% to 62,22%	1.401
53.636	58	ALS		> 41.12	68.22	58,90% to 76,28%	52.63	41,55% to 63,46%	1.44
33.347	54	ALS		> 41.49	68.22	58,90% to 76,28%	53.95	42,82% to 64,69%	1.481
40.156	54	ALS		> 41.92	68.22	58,90% to 76,28%	55.26	44,10% to 65,92%	1.525
46.085	61	ALS		> 42.30	67.29	57,94% to 75,45%	55.26	44,10% to 65,92%	1.504
29.796	53	ALS		> 42.51	66.36	56,97% to 74,60%	55.26	44,10% to 65,92%	1.483
44.542	59	ALS		> 42.70	65.42	56,02% to 73,76%	55.26	44,10% to 65,92%	1.462
49.693	71	ALS		> 42.91	65.42	56,02% to 73,76%	56.58	45,39% to 67,14%	1.507
61.278	70	ALS		> 43.41	64.49	55,06% to 72,91%	56.58	45,39% to 67,14%	1.485
35.843	42	ALS		> 43.90	64.49	55,06% to 72,91%	57.89	46,68% to 68,35%	1.532
30.388	74	ALS		> 43.99	64.49	55,06% to 72,91%	59.21	47,98% to 69,56%	1.581
37.901	78	ALS		> 44.13	63.55	54,11% to 72,05%	59.21	47,98% to 69,56%	1.558
42.139	77	ALS		> 44.39	62.62	53,16% to 71,20%	59.21	47,98% to 69,56%	1.535
54.924	81	ALS		> 44.61	61.68	52,22% to 70,34%	59.21	47,98% to 69,56%	1.512
51.869	82	ALS		> 44.70	61.68	52,22% to 70,34%	60.53	49,29% to 70,75%	1.563
45.67	76	HC		> 44.81	60.75	51,28% to 69,47%	60.53	49,29% to 70,75%	1.539
32.328	73	HC		> 44.96	59.81	50,34% to 68,61%	60.53	49,29% to 70,75%	1.515
39.429	68	HC		> 45.13	58.88	49,41% to 67,74%	60.53	49,29% to 70,75%	1.492
53.31	63	HC		> 45.45	58.88	49,41% to 67,74%	61.84	50,60% to 71,94%	1.543
47.074	48	HC		> 45.78	58.88	49,41% to 67,74%	63.16	51,93% to 73,12%	1.598
43.838	65	HC		> 45.94	57.94	48,47% to 66,86%	63.16	51,93% to 73,12%	1.573
58.021	50	HC		> 46.01	57.94	48,47% to 66,86%	64.47	53,26% to 74,30%	1.631
37.515	61	HC		> 46.06	57.01	47,55% to 65,99%	64.47	53,26% to 74,30%	1.605
53.342	76	HC		> 46.24	56.07	46,62% to 65,11%	64.47	53,26% to 74,30%	1.578
50.119	72	HC		> 46.52	55.14	45,70% to 64,22%	64.47	53,26% to 74,30%	1.552
26.888	42	HC		> 46.66	54.21	44,78% to 63,34%	64.47	53,26% to 74,30%	1.526
50.744	46	HC		> 46.88	54.21	44,78% to 63,34%	65.79	54,60% to 75,46%	1.584
51.843	56	HC		> 47.10	54.21	44,78% to 63,34%	67.11	55,94% to 76,62%	1.648
57.051	42	HC		> 47.23	53.27	43,87% to 62,45%	67.11	55,94% to 76,62%	1.619
52.091	52	HC		> 47.38	53.27	43,87% to 62,45%	68.42	57,30% to 77,77%	1.687
43.96	73	HC		> 47.47	52.34	42,96% to 61,55%	68.42	57,30% to 77,77%	1.657
26.702	57	HC		> 47.56	51.4	42,05% to 60,66%	68.42	57,30% to 77,77%	1.628
49.519	67	HC		> 47.63	50.47	41,14% to 59,76%	68.42	57,30% to 77,77%	1.598
38.879	54	HC		> 47.74	49.53	40,24% to 58,86%	68.42	57,30% to 77,77%	1.569
37.911	46	HC		> 48.05	48.6	39,34% to 57,95%	68.42	57,30% to 77,77%	1.539
80.156	73	HC		> 48.48	47.66	38,45% to 57,04%	68.42	57,30% to 77,77%	1.509
53.327	72	HC		> 48.72	46.73	37,55% to 56,13%	68.42	57,30% to 77,77%	1.48
40.752	48	HC		> 49.14	45.79	36,66% to 55,22%	68.42	57,30% to 77,77%	1.45
50.35	74	HC		> 49.53	45.79	36,66% to 55,22%	69.74	58,67% to 78,91%	1.513
45.989	59	HC		> 49.54	44.86	35,78% to 54,30%	69.74	58,67% to 78,91%	1.482
39.024	51	HC		> 49.58	43.93	34,89% to 53,38%	69.74	58,67% to 78,91%	1.451
63.5	59	HC		> 49.66	43.93	34,89% to 53,38%	71.05	60,04% to 80,04%	1.517
40.952	60	HC		> 49.77	42.99	34,01% to 52,45%	71.05	60,04% to 80,04%	1.485
34.719	54	HC		> 49.98	42.99	34,01% to 52,45%	72.37	61,42% to 81,16%	1.556
61.785	80	HC		> 50.23	42.99	34,01% to 52,45%	73.68	62,82% to 82,27%	1.634
40.185	66	HC		> 50.41	42.99	34,01% to 52,45%	75	64,22% to 83,37%	1.72
51.256	63	ALS		> 50.57	42.06	33,14% to 51,53%	75	64,22% to 83,37%	1.682
48.281	43	ALS		> 50.70	42.06	33,14% to 51,53%	76.32	65,64% to 84,46%	1.776
44.016	51	ALS		> 50.74	41.12	32,26% to 50,59%	76.32	65,64% to 84,46%	1.736
34.931	46	ALS		> 51.00	41.12	32,26% to 50,59%	77.63	67,07% to 85,54%	1.838
69.098	58	ALS		> 51.31	40.19	31,39% to 49,66%	77.63	67,07% to 85,54%	1.797
40.735	68	ALS		> 51.60	39.25	30,53% to 48,72%	77.63	67,07% to 85,54%	1.755
44.234	79	ALS		> 51.86	39.25	30,53% to 48,72%	78.95	68,50% to 86,60%	1.864
75.989	80	ALS		> 51.91	38.32	29,66% to 47,78%	78.95	68,50% to 86,60%	1.82
60.915	72	ALS		> 51.98	38.32	29,66% to 47,78%	80.26	69,96% to 87,66%	1.941
67.187	50	ALS		> 52.05	37.38	28,80% to 46,84%	80.26	69,96% to 87,66%	1.894
48.688	75	ALS		> 52.47	37.38	28,80% to 46,84%	81.58	71,42% to 88,70%	2.029
35.439	61	ALS		> 52.94	36.45	27,95% to 45,89%	81.58	71,42% to 88,70%	1.979
58.768	66	ALS		> 53.04	35.51	27,09% to 44,94%	81.58	71,42% to 88,70%	1.928
47.126	57	ALS		> 53.18	34.58	26,24% to 43,98%	81.58	71,42% to 88,70%	1.877
24.935	71	ALS		> 53.32	34.58	26,24% to 43,98%	82.89	72,90% to 89,72%	2.022
39.075	52	ALS		> 53.33	34.58	26,24% to 43,98%	84.21	74,40% to 90,73%	2.19
57.331	71	ALS		> 53.40	34.58	26,24% to 43,98%	85.53	75,91% to 91,72%	2.389
45.886	59	ALS		> 53.55	33.64	25,40% to 43,03%	85.53	75,91% to 91,72%	2.325
50.732	71	ALS		> 53.73	32.71	24,55% to 42,06%	85.53	75,91% to 91,72%	2.26
46.038	61	ALS		> 54.05	32.71	24,55% to 42,06%	86.84	77,45% to 92,69%	2.486
56.071	58	ALS		> 54.30	32.71	24,55% to 42,06%	88.16	79,00% to 93,64%	2.762
48.755	45	ALS		> 54.60	32.71	24,55% to 42,06%	89.47	80,58% to 94,57%	3.107
66.233	66	ALS		> 54.90	31.78	23,72% to 41,10%	89.47	80,58% to 94,57%	3.019
44.909	59	ALS		> 55.46	30.84	22,88% to 40,13%	89.47	80,58% to 94,57%	2.93
60.895	46	ALS		> 56.03	29.91	22,05% to 39,15%	89.47	80,58% to 94,57%	2.841
49.543	67	ALS		> 56.06	28.97	21,22% to 38,18%	89.47	80,58% to 94,57%	2.752
50.478	52	ALS		> 56.12	28.04	20,40% to 37,20%	89.47	80,58% to 94,57%	2.664
47.421	48	ALS		> 56.26	27.1	19,58% to 36,21%	89.47	80,58% to 94,57%	2.575
52.017	62	ALS		> 56.59	26.17	18,77% to 35,22%	89.47	80,58% to 94,57%	2.486
54.88	65	ALS		> 56.94	26.17	18,77% to 35,22%	90.79	82,19% to 95,47%	2.841
49.536	47	ALS		> 57.09	26.17	18,77% to 35,22%	92.11	83,83% to 96,33%	3.315
51.355	88	ALS		> 57.23	25.23	17,96% to 34,22%	92.11	83,83% to 96,33%	3.196
56.348	47	ALS		> 57.40	24.3	17,16% to 33,22%	92.11	83,83% to 96,33%	3.078
67.079	53	ALS		> 57.48	24.3	17,16% to 33,22%	93.42	85,51% to 97,16%	3.693
71.45	65	ALS		> 57.76	23.36	16,36% to 32,22%	93.42	85,51% to 97,16%	3.551
64.071	60	ALS		> 58.27	23.36	16,36% to 32,22%	94.74	87,23% to 97,93%	4.439
58.848	57	ALS		> 58.53	22.43	15,56% to 31,21%	94.74	87,23% to 97,93%	4.262
52.849	55	ALS		> 58.65	21.5	14,77% to 30,19%	94.74	87,23% to 97,93%	4.084
35.542	79	ALS		> 58.81	20.56	13,99% to 29,17%	94.74	87,23% to 97,93%	3.907
89.622	55	ALS		> 59.11	19.63	13,21% to 28,15%	94.74	87,23% to 97,93%	3.729
60.186	61	ALS		> 59.65	18.69	12,44% to 27,11%	94.74	87,23% to 97,93%	3.551
79.462	49	ALS		> 60.06	17.76	11,67% to 26,08%	94.74	87,23% to 97,93%	3.374
45.02	44	ALS		> 60.54	16.82	10,91% to 25,03%	94.74	87,23% to 97,93%	3.196
75.439	65	ALS		> 60.91	15.89	10,16% to 23,98%	94.74	87,23% to 97,93%	3.019
56.172	65	ALS		> 61.10	14.95	9,419% to 22,92%	94.74	87,23% to 97,93%	2.841
44.715	49	ALS		> 61.37	14.02	8,683% to 21,85%	94.74	87,23% to 97,93%	2.664
57.495	63	ALS		> 61.62	13.08	7,957% to 20,77%	94.74	87,23% to 97,93%	2.486
56.002	47	ALS		> 62.64	13.08	7,957% to 20,77%	96.05	89,03% to 98,92%	3.315
61.461	67	ALS		> 63.79	13.08	7,957% to 20,77%	97.37	90,90% to 99,53%	4.972
47.827	62	ALS		> 64.40	12.15	7,239% to 19,68%	97.37	90,90% to 99,53%	4.617
56.053	70	ALS		> 65.02	11.21	6,533% to 18,59%	97.37	90,90% to 99,53%	4.262
59.371	72	ALS		> 65.77	10.28	5,838% to 17,48%	97.37	90,90% to 99,53%	3.907
57.136	71	ALS		> 66.66	9.346	5,156% to 16,35%	97.37	90,90% to 99,53%	3.551
38.007	51	ALS		> 67.13	8.411	4,488% to 15,22%	97.37	90,90% to 99,53%	3.196
47.519	55	ALS		> 67.46	7.477	3,837% to 14,06%	97.37	90,90% to 99,53%	2.841
58.528	74	ALS		> 67.79	7.477	3,837% to 14,06%	98.68	92,92% to 99,93%	5.682
34.791	72	ALS		> 68.47	6.542	3,205% to 12,89%	98.68	92,92% to 99,93%	4.972
102.555	63	ALS		> 70.27	5.607	2,595% to 11,70%	98.68	92,92% to 99,93%	4.262
28	63	ALS		> 73.44	4.673	2,012% to 10,48%	98.68	92,92% to 99,93%	3.551
				> 75.71	3.738	1,463% to 9,220%	98.68	92,92% to 99,93%	2.841
				> 77.73	2.804	0,7642% to 7,921%	98.68	92,92% to 99,93%	2.131
				> 79.81	1.869	0,3321% to 6,560%	98.68	92,92% to 99,93%	1.421
				> 84.89	1.869	0,3321% to 6,560%	100	95,19% to 100,0%
				> 96.09	0.9346	0,04794% to 5,105%	100	95,19% to 100,0%

## Sheet: Fig. 1D 
AXL_CSF	Date_birth	Date_LP	Date_ALSFRSR_1_CSF	Date_ALSFRSR_2	ALSFRSR_1	ALSFRSR_2	Gender		R-code
13.374	1943-06-08	2015-02-16	2015-03-10	2022-08-12	45	34	M		mutate(Age_LP = as.numeric(interval(Date_birth, Date_LP)/years(1)),
29.2	1958-02-01	2014-10-27	2014-10-27	2015-04-07	27	16	M		mutate(Age_LP_stand = scale(Age_LP, center = T, scale = T),
23.591	1949-02-10	2014-12-01	2014-12-01	2019-05-02	43	37	M		AXL_CSF_stand = scale(AXL_CSF, center = T, scale = T))
18.821	1958-07-04	2020-10-23	2020-07-03	2022-01-28	37	29	M		mutate(ALSFRS_R_Interval = interval(Date_ALSFRSR_1_CSF, Date_ALSFRSR_2)/months(1)) %>%
13.645	1966-09-06	2020-05-29					M		mutate(ALSFRS_R_Slope = (ALSFRSR_2 - ALSFRSR_1)/ALSFRS_R_Interval)
11.854	1961-11-01	2015-04-22	2015-04-21	2019-05-09	43	12	M		mutate(log_slope = -sign(ALSFRS_R_Slope)*log(abs(ALSFRS_R_Slope)+1))
14.303	1959-03-04	2015-02-24	2015-04-18	2016-05-26	45	27	M		model_logslope_axl_age_sex <- lm(log_slope ~ AXL_CSF_stand + Age_LP_stand + Gender, data = als_axl)
17.073	1952-01-01	2020-07-29	2020-10-27	2021-09-07	31	25	M
18.793	1943-07-23	2016-04-22	2016-03-31	2020-07-30	43	22	M		𝛽 = 0.1529, p = 0.0297
20.78	1951-08-16	2014-04-03	2014-04-01	2015-01-06	40	22	M
11.758	1963-05-20	2014-09-09	2014-09-09	2020-06-03	29	20	M
16.176	1961-06-10	2017-08-01	2017-08-01	2018-12-27	46	34	M
22.245	1945-07-14	2017-04-19	2017-04-14	2017-09-28	33	27	M
15.623	1945-04-04	2015-09-10	2015-09-10	2019-12-12	43	42	M
20.012	1949-03-02	2020-11-26	2021-01-22	2022-01-25	43	24	M
11.973	1980-08-17	2017-02-28	2016-05-12	2020-08-18	38	38	M
21.437	1968-03-01	2018-03-28	2018-03-13	2018-06-21	28	14	M
13.417	1955-11-30	2018-03-09	2018-03-09	2019-06-20	38	24	M
19.545	1955-11-16	2018-05-30	2018-05-30	2019-06-21	36	24	M
18.213	1965-05-11	2018-03-30	2018-04-20	2022-06-17	41	11	M
10.159	1945-08-23	2014-09-22	2014-09-22	2020-03-26	37	12	F
16.9	1957-05-07	2021-07-16	2021-07-23	2022-09-29	42	41	F
12.332	1942-04-22	2021-04-02	2021-04-21	2022-01-14	35	34	F
12.786	1958-08-16	2015-07-23	2015-08-07		38		F
11.932	1964-10-13	2017-02-22	2017-06-02	2022-09-20	34	17	F
9.833	1947-02-28	2017-01-24	2017-02-14	2017-09-12	34	23	F
12.329	1960-07-11	2019-12-20	2019-12-19	2020-08-06	42	41	F
16.938	1950-09-12	2019-10-17	2019-11-05	2021-06-24	37	21	F
16.039	1962-03-12	2020-08-31	2020-07-16	2022-01-21	34	35	F
15.706	1961-06-17	2015-06-30	2015-06-09	2021-08-26	45	41	F
18.83	1954-01-23	2015-12-09	2016-06-16	2018-12-31	35	19	F
16.392	1966-06-26	2020-05-04	2020-07-03	2020-11-30	33	24	F
18.957	1961-02-22	2020-11-20	2021-03-23	2021-07-15	41	40	F
19.927	1944-07-21	2016-05-30	2016-06-23	2018-06-29	33	11	F
17.533	1950-04-28	2021-01-13	2021-02-26	2021-06-18	43	40	F
15.198	1974-04-30	2017-02-15	2017-09-19	2018-07-26	31	14	F
20.119	1946-03-13	2020-12-29	2021-03-26	2022-09-01	42	33	F
18.915	1937-12-11	2020-01-13	2019-11-22	2021-02-11	37	37	F

## Sheet: Fig. 1E 
AXL_CSF	Date_LP	Date_death	Censor		R-code
13.374	2015-02-16	2024-05-12	0		mutate(Death_LP = as.numeric(interval(Date_LP, Date_death)/months(1))
29.2	2014-10-27	2015-07-24	1		mutate(AXL_C_HL = as.factor(ifelse(AXL_CSF > 16.034, "High CSF AXL", "Low CSF AXL")),
23.591	2014-12-01	2019-07-24	1		AXL_C_HL = factor(AXL_C_HL, levels = c("Low CSF AXL", "High CSF AXL")))
18.821	2020-10-23	2024-05-12	0		surv_axl <- survfit(Surv(Death_LP, Censor) ~ AXL_C_HL, data = axl)
13.645	2020-05-29	2024-05-12	0		survivalplot <- ggsurvplot(surv_axl, # survival model
11.854	2015-04-22	2020-08-23	1		xlab = "Months since sampling",
14.303	2015-02-24	2016-12-16	1		ylab = "Overall survival probability",
17.073	2020-07-29	2022-05-18	1		pval = TRUE, # displays p-value of log-rank test of the difference between the two curves
18.793	2016-04-22	2021-04-21	1		risk.table = TRUE,
20.78	2014-04-03	2015-02-06	1		conf.int = T,
11.758	2014-09-09	2020-12-14	1		surv.median.line = "hv",
16.176	2017-08-01	2019-04-08	1		break.time.by = 12,
22.245	2017-04-19	2018-05-25	1		palette = c("blue", "red"),
15.623	2015-09-10	2024-05-12	0		legend.labs=c("Low CSF sAXL", "High CSF sAXL"), legend.title="")
20.012	2020-11-26	2022-10-15	1
11.973	2017-02-28	2024-05-12	0		p=0.0072
21.437	2018-03-28	2018-07-12	1
13.417	2018-03-09	2020-06-08	1
19.545	2018-05-30	2019-10-12	1
18.213	2018-03-30	2022-11-25	1
10.159	2014-09-22	2020-09-26	1
16.9	2021-07-16	2024-05-12	0
12.332	2021-04-02	2024-05-12	0
12.786	2015-07-23	2017-03-30	1
11.932	2017-02-22	2024-05-12	0
9.833	2017-01-24	2018-06-17	1
12.329	2019-12-20	2023-04-03	1
16.938	2019-10-17	2022-01-29	1
16.039	2020-08-31	2022-09-27	1
15.706	2015-06-30	2024-05-12	0
18.83	2015-12-09	2019-02-12	1
16.392	2020-05-04	2021-04-28	1
18.957	2020-11-20	2024-05-12	0
19.927	2016-05-30	2018-07-25	1
17.533	2021-01-13	2022-07-11	1
15.198	2017-02-15	2018-09-03	1
20.119	2020-12-29	2024-05-12	0
18.915	2020-01-13	2024-05-12	0

## Sheet: Fig. 1F 
Date_birth	Date_LP	Gender	AXL_CSF	YKL40_CSF	Group		R-code
1943-06-08	2015-02-16	0	13.374	364.712	ALS		mutate(Age_LP = as.numeric(interval(Date_birth, Date_LP)/years(1))
1958-02-01	2014-10-27	0	29.2	399.419	ALS		pcor.test(axl$`AXL_CSF`, axl$YKL40_CSF,axl[, c("Age_LP", "Gender")], method = "spearman")
1961-11-01	2015-04-22	0	11.854	252.148	ALS		plot <- ggplot(axl, aes(x = AXL_CSF, y = `YKL40_CSF`)) +
1959-03-04	2015-02-24	0	14.303	446.417	ALS		geom_point() +
1943-07-23	2016-04-22	0	18.793	253.104	ALS		geom_smooth(method = "lm", se = TRUE, color = "blue") +
1963-05-20	2014-09-09	0	11.758	388.793	ALS		labs(x = "CSF sAXL (ng/ml)", y = "CSF YKL-40 (ng/ml)") +
1961-06-10	2017-08-01	0	16.176	477.756	ALS		theme_light()
1945-07-14	2017-04-19	0	22.245	278.818	ALS
1945-04-04	2015-09-10	0	15.623	228.393	ALS		ρ=0.288, p=0.02455
1980-08-17	2017-02-28	0	11.973	111.874	ALS
1945-08-23	2014-09-22	1	10.159	217.166	ALS
1958-08-16	2015-07-23	1	12.786	203.757	ALS
1964-10-13	2017-02-22	1	11.932	341.076	ALS
1947-02-28	2017-01-24	1	9.833	570.729	ALS
1961-06-17	2015-06-30	1	15.706	146.004	ALS
1954-01-23	2015-12-09	1	18.83	268.258	ALS
1944-07-21	2016-05-30	1	19.927	274.631	ALS
1974-04-30	2017-02-15	1	15.198	222.972	ALS
1989-04-01	2015-09-28 10:28:00	1	11.782	79.1969	HC
1980-12-16	2015-10-26 10:09:00	0	12.356	157.518	HC
1976-11-06	2016-01-06 09:33:00	0	16.029	124.48	HC
1945-02-14	2016-11-18 09:35:00	0	11.603	245.981	HC
1962-09-13	2016-06-30 10:23:00	1	8.816	133.979	HC
1969-09-17	2016-01-11 14:01:00	1	10.73	165.306	HC
1970-12-26	2016-05-25 09:51:00	1	14.993	122.138	HC
1965-04-30	2015-08-14 11:25:00	0	17.876	178.094	HC
1959-09-05	2016-03-16 10:07:00	0	12.039	195.913	HC
1951-11-30	2015-09-11 11:53:00	1	10.673	178.504	HC
1952-06-08	2016-02-29 09:30:00	0	14.716	301.376	HC
1978-07-13	2016-09-08 10:00:00	0	17.136	103.789	HC
1951-02-07	2016-06-15 10:59:00	1	9.962	287.933	AD
1959-01-17	2015-12-03 10:52:00	0	18.205	354.293	AD
1953-08-28	2016-01-15 10:55:00	0	28.088	327.303	AD
1942-10-08	2016-03-23 09:41:00	0	14.02	243.543	AD
1965-01-15	2016-04-19 10:04:00	0	22.269	217.227	AD
1961-07-11	2016-08-04 10:07:00	0	13.396	243.316	AD
1963-10-25	2015-06-08 10:15:00	0	18.217	270.996	AD
1934-09-18	2015-05-22 10:05:00	1	22.521	684.205	AD
1950-04-05	2015-12-14 11:07:00	1	16.152	376.006	AD
1943-03-24	2015-05-07 11:10:00	1	19.334	419.427	AD
1965-02-12	2016-06-03 10:07:00	1	16.306	271.805	AD
1980-06-11	2015-09-02 11:32:00	0	24.875	884.586	MS
1978-05-26	2016-11-24 09:48:00	1	13.554	283.898	MS
1957-03-27	2016-01-18 11:08:00	0	18.817	155.189	MS
1978-07-19	2016-08-16 12:10:00	1	9.008	306.107	MS
1959-01-13	2015-12-16 14:00:00	0	18.676	182.897	DM
1992-04-05	2014-10-30 09:46:00	0	11.152	73.7689	DM
1990-11-11	2015-09-17 15:28:00	1	11.514	67.0053	DM
1941-03-13	2015-07-09 10:22:00	1	9.637	293.901	DM
1944-03-17	2015-12-09 14:00:00	0	33.135	689.008	DM
1957-09-09	2015-07-24 10:41:00	0	17.892	272.876	DM
1963-11-26	2016-05-30 15:46:00	0	14.478	187.994	DM
1979-01-02	2015-09-30 10:08:00	0	18.585	243.06	DM
1944-08-02	2015-10-02 10:51:00	0	12.648	260.793	DM
1961-08-30	2015-06-05 10:32:00	1	10.921	189.263	DM
1962-05-06	2015-09-09 11:45:00	0	15.677	246.413	DM
1945-03-04	2015-11-27 12:06:00	0	17.584	318.414	DM
1945-08-31	2017-03-30 11:10:00	1	28.875	328.609	DM
1965-05-27	2016-02-12 14:38:00	0	17.493	361.333	DM
1978-01-26	2016-04-05 10:14:00	0	13.598	121.926	DM
1965-01-26	2015-12-11 10:25:00	0	19.424	278.498	DM
1960-04-08	2016-05-25 11:30:00	1	8.79	156.922	DM
1996-06-25	2016-06-02 10:51:00	0	17.277	67.3747	DM

## Sheet: Fig. S 1A 
AXL_CSF	Date_birth	Date_LP	Disease_status		R-code
13.374	1943-06-08	2015-02-16	ALS		mutate(Age_LP = as.numeric(interval(Date_birth, Date_LP)/years(1))
29.2	1958-02-01	2014-10-27	ALS		mutate(Disease_status = factor(Disease_status, levels = c("HC", "ALS", "AD", "MS", "DM")))
23.591	1949-02-10	2014-12-01	ALS		tapply(axl$AXL_CSF, axl$Disease_status, shapiro.test)
18.821	1958-07-04	2020-10-23	ALS		tapply(axl$Age_LP, axl$Disease_status, shapiro.test)
13.645	1966-09-06	2020-05-29	ALS		ggscatter(data = axl, x = "Age_LP", y = "AXL_CSF",
11.854	1961-11-01	2015-04-22	ALS		color = "Disease_status",
14.303	1959-03-04	2015-02-24	ALS		add = "reg.line",
17.073	1952-01-01	2020-07-29	ALS		size = 1.3,
18.793	1943-07-23	2016-04-22	ALS		add.params = list(color = "black", fill = "lightgray"),
20.78	1951-08-16	2014-04-03	ALS		conf.int = TRUE,
11.758	1963-05-20	2014-09-09	ALS		xlab = "Age at LP, years",
16.176	1961-06-10	2017-08-01	ALS		ylab = "CSF sAXL, ng/mL") +
22.245	1945-07-14	2017-04-19	ALS		stat_cor(method = "spearman", cor.coef.name = "rho", p.digits = 4, r.digits = 4) +
15.623	1945-04-04	2015-09-10	ALS		scale_color_manual(values = c("HC" = "blue", "ALS" = "magenta",
20.012	1949-03-02	2020-11-26	ALS		"AD" = "orange", "MS" = "green", "DM" = "grey")) +
11.973	1980-08-17	2017-02-28	ALS		theme_bw() +
21.437	1968-03-01	2018-03-28	ALS		theme(legend.position = "top",
13.417	1955-11-30	2018-03-09	ALS		panel.grid.major = element_blank(), panel.grid.minor = element_blank())
19.545	1955-11-16	2018-05-30	ALS
18.213	1965-05-11	2018-03-30	ALS		ρ=0.3289, p=0.0002167
10.159	1945-08-23	2014-09-22	ALS
16.9	1957-05-07	2021-07-16	ALS
12.332	1942-04-22	2021-04-02	ALS
12.786	1958-08-16	2015-07-23	ALS
11.932	1964-10-13	2017-02-22	ALS
9.833	1947-02-28	2017-01-24	ALS
12.329	1960-07-11	2019-12-20	ALS
16.938	1950-09-12	2019-10-17	ALS
16.039	1962-03-12	2020-08-31	ALS
15.706	1961-06-17	2015-06-30	ALS
18.83	1954-01-23	2015-12-09	ALS
16.392	1966-06-26	2020-05-04	ALS
18.957	1961-02-22	2020-11-20	ALS
19.927	1944-07-21	2016-05-30	ALS
17.533	1950-04-28	2021-01-13	ALS
15.198	1974-04-30	2017-02-15	ALS
20.119	1946-03-13	2020-12-29	ALS
18.915	1937-12-11	2020-01-13	ALS
11.782	1989-04-01	2015-09-28 10:28:00	HC
12.356	1980-12-16	2015-10-26 10:09:00	HC
16.029	1976-11-06	2016-01-06 09:33:00	HC
11.603	1945-02-14	2016-11-18 09:35:00	HC
8.816	1962-09-13	2016-06-30 10:23:00	HC
10.73	1969-09-17	2016-01-11 14:01:00	HC
14.993	1970-12-26	2016-05-25 09:51:00	HC
17.876	1965-04-30	2015-08-14 11:25:00	HC
12.039	1959-09-05	2016-03-16 10:07:00	HC
15.662	1958-07-14	2022-04-25	HC
10.673	1951-11-30	2015-09-11 11:53:00	HC
14.716	1952-06-08	2016-02-29 09:30:00	HC
17.136	1978-07-13	2016-09-08 10:00:00	HC
11.601	1983-06-10	2018-07-10 14:00:00	HC
19.607	1966-11-03	2022-05-25 08:57:00	HC
11.252	1962-07-09	2019-10-02 09:21:00	HC
12.176	1972-03-14	2021-03-26 12:22:00	HC
10.512	1993-04-15	2019-05-07 09:37:00	HC
15.75	1989-08-26	2017-12-28 10:18:00	HC
14.97	1990-04-11	2022-09-05 09:09:00	HC
12.063	1956-02-14	2020-08-27 13:28:00	HC
18.172	1951-07-12	2019-06-26 10:29:00	HC
13.259	1981-01-26	2017-10-17 13:43:00	HC
9.962	1951-02-07	2016-06-15 10:59:00	AD
18.205	1959-01-17	2015-12-03 10:52:00	AD
28.088	1953-08-28	2016-01-15 10:55:00	AD
14.02	1942-10-08	2016-03-23 09:41:00	AD
22.269	1965-01-15	2016-04-19 10:04:00	AD
13.396	1961-07-11	2016-08-04 10:07:00	AD
20.728	1949-02-10	2018-01-25 10:39:00	AD
18.217	1963-10-25	2015-06-08 10:15:00	AD
22.521	1934-09-18	2015-05-22 10:05:00	AD
16.152	1950-04-05	2015-12-14 11:07:00	AD
22.096	1944-10-21	2019-11-28 09:40:00	AD
18.168	1944-04-25	2017-12-29 10:17:00	AD
19.334	1943-03-24	2015-05-07 11:10:00	AD
16.306	1965-02-12	2016-06-03 10:07:00	AD
11.164	1939-07-13	2018-01-24 11:54:00	AD
24.065	1937-09-05	2019-06-20 10:17:00	AD
12.276	1953-07-07	2019-05-09 10:04:00	AD
14.941	1951-11-03	2022-11-29 13:09:00	AD
20.907	1953-02-11	2020-08-03 09:59:00	AD
24.131	1943-07-01	2022-11-15 09:51:00	AD
19.938	1958-11-13	2020-07-24 09:41:00	AD
10.385	1951-07-19	2019-12-27 09:49:00	AD
21.258	1941-04-18	2021-06-14 09:18:00	AD
23.649	1939-11-06	2022-09-05 13:26:00	AD
16.526	1955-03-27	2020-08-12	AD
24.875	1980-06-11	2015-09-02 11:32:00	MS
13.554	1978-05-26	2016-11-24 09:48:00	MS
18.817	1957-03-27	2016-01-18 11:08:00	MS
9.008	1978-07-19	2016-08-16 12:10:00	MS
11.651	1984-10-18	2020-01-14 11:27:00	MS
19.947	1999-11-17	2021-01-08 10:05:00	MS
13.623	1983-12-04	2019-07-16 13:16:00	MS
12.608	1984-01-24	2021-04-20 09:09:00	MS
10.893	1976-12-25	2022-05-30 13:54:00	MS
21.124	1964-10-24	2020-02-24 13:23:00	MS
13.763	1996-07-22	2018-02-20 11:47:00	MS
12.813	1974-01-30	2017-03-02 09:46:00	MS
18.676	1959-01-13	2015-12-16 14:00:00	DM
11.152	1992-04-05	2014-10-30 09:46:00	DM
11.514	1990-11-11	2015-09-17 15:28:00	DM
9.637	1941-03-13	2015-07-09 10:22:00	DM
33.135	1944-03-17	2015-12-09 14:00:00	DM
17.892	1957-09-09	2015-07-24 10:41:00	DM
14.478	1963-11-26	2016-05-30 15:46:00	DM
18.585	1979-01-02	2015-09-30 10:08:00	DM
12.648	1944-08-02	2015-10-02 10:51:00	DM
10.921	1961-08-30	2015-06-05 10:32:00	DM
15.677	1962-05-06	2015-09-09 11:45:00	DM
17.584	1945-03-04	2015-11-27 12:06:00	DM
28.875	1945-08-31	2017-03-30 11:10:00	DM
17.493	1965-05-27	2016-02-12 14:38:00	DM
13.598	1978-01-26	2016-04-05 10:14:00	DM
19.424	1965-01-26	2015-12-11 10:25:00	DM
17.053	1963-04-24	2017-12-06 11:14:00	DM
17.443	1939-08-24	2017-09-13 12:11:00	DM
19.448	1959-01-03	2017-09-13 10:51:00	DM
16.19	1957-08-16	2019-04-04 09:30:00	DM
11.379	1964-03-23	2017-09-26 10:56:00	DM
19.423	1948-03-14	2022-11-09 09:25:00	DM
8.79	1960-04-08	2016-05-25 11:30:00	DM
17.277	1996-06-25	2016-06-02 10:51:00	DM

## Sheet: Fig. S 1B
AXL_Serum	Age_at_VP	Disease_status		R-code
46.403	71	ALS		mutate(Disease_status = factor(Disease_status, levels = c("HC", "ALS", "AD", "MS", "DM")))
42.468	56	ALS		tapply(axl$AXL_Serum, axl$Disease_status, shapiro.test)
25.635	65	ALS		tapply(axl$Age_at_VP, axl$Disease_status, shapiro.test)
58.533	62	ALS		ggscatter(data = axl, x = "Age_at_VP", y = "AXL_Serum",
32.913	53	ALS		color = "Disease_status",
31.033	53	ALS		add = "reg.line",
30.733	56	ALS		size = 1.3,
53.456	68	ALS		add.params = list(color = "black", fill = "lightgray"),
36.302	72	ALS		conf.int = TRUE,
40.403	62	ALS		xlab = "Age at VP, years",
36.395	51	ALS		ylab = "Serum sAXL, ng/mL") +
29.195	56	ALS		stat_cor(method = "spearman", cor.coef.name = "rho", p.digits = 4, r.digits = 4) +
42.981	72	ALS		scale_color_manual(values = c("HC" = "blue", "ALS" = "magenta",
34.015	70	ALS		"AD" = "orange", "MS" = "green", "DM" = "grey")) +
46.627	54	ALS		theme_bw() +
47.604	71	ALS		theme(legend.position = "top",
31.412	36	ALS		panel.grid.major = element_blank(), panel.grid.minor = element_blank())
65.309	50	ALS
32.395	68	ALS		ρ= 0.1555, p=0.009801
53.028	52	ALS
34.273	56	ALS
53.056	62	ALS
42.559	62	ALS
64.73	52	ALS
39.211	69	ALS
37.608	64	ALS
59.929	79	ALS
37.499	56	ALS
25.516	66	ALS
67.846	52	ALS
30.606	69	ALS
25.692	59	ALS
34.24	69	ALS
47.656	35	ALS
53.636	58	ALS
33.347	54	ALS
40.156	54	ALS
46.085	61	ALS
29.796	53	ALS
44.542	59	ALS
49.693	71	ALS
61.278	70	ALS
35.843	42	ALS
30.388	74	ALS
37.901	78	ALS
42.139	77	ALS
54.924	81	ALS
51.869	82	ALS
35.784	56	DM
43.571	22	DM
22.109	24	DM
33.993	71	DM
30.209	52	DM
20.425	58	DM
32.692	72	DM
33.099	80	DM
35.828	36	DM
59.49	71	DM
46.018	53	DM
28.114	71	DM
41.768	50	DM
46.987	38	DM
33.186	54	DM
37.534	78	DM
58.524	58	DM
51.494	61	DM
24.39	53	DM
43.526	74	DM
40.22	19	DM
46.614	72	DM
28.664	37	DM
32.545	79	DM
48.158	75	DM
31.161	42	DM
44.909	68	DM
39.983	86	DM
35.216	78	DM
42.629	73	DM
37.107	58	DM
48.523	49	DM
38.557	64	DM
36.538	55	DM
69.758	34	DM
31.183	51	DM
42.56	44	DM
54.872	73	DM
54.53	61	DM
50.788	40	DM
27.037	53	DM
53.529	29	DM
49.859	52	DM
43.926	29	DM
59.606	64	DM
30.663	26	HC
17.091	34	HC
27.036	39	HC
21.793	51	HC
20.094	41	HC
16.714	43	HC
14.885	71	HC
21.896	53	HC
24.202	33	HC
27.096	71	HC
19.628	46	HC
21.171	45	HC
51.952	50	HC
36.276	36	HC
35.93	36	HC
17.203	56	HC
30.578	63	HC
33.957	63	HC
54.314	63	HC
45.234	38	HC
29.786	35	HC
35.714	55	HC
33.513	57	HC
40.082	49	HC
42.835	26	HC
41.692	24	HC
44.683	20	HC
36.057	41	HC
56.833	28	HC
37.038	32	HC
53.818	64	HC
38.312	68	HC
34.398	36	HC
29.052	37	HC
47.341	50	HC
38.976	76	HC
54.282	58	HC
50.669	39	HC
35.595	26	HC
57.467	28	HC
49.62	46	HC
46.686	50	HC
67.74	39	HC
49.845	51	HC
41.28	40	HC
51.912	35	MS
46.315	38	MS
27.936	63	MS
36.122	55	MS
43.236	58	MS
32.235	38	MS
39.167	35	MS
46.819	21	MS
47.635	35	MS
36.073	37	MS
31.75	45	MS
33.485	55	MS
31.649	38	MS
41.605	21	MS
40.908	43	MS
36.098	27	MS
32.961	26	MS
33.972	30	MS
37.221	48	MS
43.745	35	MS
47.249	27	MS
49.651	37	MS
47.584	65	AD
39.162	56	AD
45.951	62	AD
31.68	73	AD
43.586	51	AD
48.953	55	AD
41.756	68	AD
48.149	51	AD
56.988	80	AD
47.874	65	AD
78.386	75	AD
34.373	73	AD
33.283	72	AD
39.67	51	AD
36.433	78	AD
28.899	81	AD
45.026	65	AD
49.649	71	AD
47.838	67	AD
40.523	79	AD
74.429	61	AD
52.089	68	AD
51.867	80	AD
52.523	82	AD
38.476	65	AD
51.256	63	ALS
48.281	43	ALS
44.016	51	ALS
34.931	46	ALS
69.098	58	ALS
40.735	68	ALS
44.234	79	ALS
75.989	80	ALS
60.915	72	ALS
67.187	50	ALS
48.688	75	ALS
35.439	61	ALS
58.768	66	ALS
47.126	57	ALS
24.935	71	ALS
39.075	52	ALS
57.331	71	ALS
45.886	59	ALS
50.732	71	ALS
46.038	61	ALS
56.071	58	ALS
48.755	45	ALS
66.233	66	ALS
44.909	59	ALS
60.895	46	ALS
49.543	67	ALS
50.478	52	ALS
47.421	48	ALS
52.017	62	ALS
54.88	65	ALS
49.536	47	ALS
51.355	88	ALS
56.348	47	ALS
67.079	53	ALS
71.45	65	ALS
64.071	60	ALS
58.848	57	ALS
52.849	55	ALS
35.542	79	ALS
89.622	55	ALS
60.186	61	ALS
79.462	49	ALS
45.02	44	ALS
75.439	65	ALS
56.172	65	ALS
44.715	49	ALS
57.495	63	ALS
56.002	47	ALS
61.461	67	ALS
47.827	62	ALS
56.053	70	ALS
59.371	72	ALS
57.136	71	ALS
38.007	51	ALS
47.519	55	ALS
58.528	74	ALS
34.791	72	ALS
102.555	63	ALS
28	63	ALS
45.67	76	HC
32.328	73	HC
39.429	68	HC
53.31	63	HC
47.074	48	HC
43.838	65	HC
58.021	50	HC
37.515	61	HC
53.342	76	HC
50.119	72	HC
26.888	42	HC
50.744	46	HC
51.843	56	HC
57.051	42	HC
52.091	52	HC
43.96	73	HC
26.702	57	HC
49.519	67	HC
38.879	54	HC
37.911	46	HC
80.156	73	HC
53.327	72	HC
40.752	48	HC
50.35	74	HC
45.989	59	HC
39.024	51	HC
63.5	59	HC
40.952	60	HC
34.719	54	HC
61.785	80	HC
40.185	66	HC

## Sheet: Fig. S 1C
CSF		Disease status		SERUM		Disease status		Test for normal distribution
M	F			M	F			D'Agostino & Pearson test
12.356		HC		17.091		HC		K2	11.09	5.829	20.18	2.991
16.029		HC		27.036		HC		P value	0.0039	0.0542	<0,0001	0.2241
11.603		HC		20.094		HC		Passed normality test (alpha=0.05)?	No	Yes	No	Yes
17.876		HC		16.714		HC		P value summary	**	ns	****	ns
12.039		HC		14.885		HC
14.716		HC		51.952		HC		Shapiro-Wilk test
17.136		HC		17.203		HC		W	0.9427	0.9461	0.9626	0.986
19.607		HC		54.314		HC		P value	0.0043	0.0143	0.001	0.1618
11.252		HC		45.234		HC		Passed normality test (alpha=0.05)?	No	No	No	Yes
12.176		HC		35.714		HC		P value summary	**	*	***	ns
10.512		HC		33.513		HC
15.75		HC		40.082		HC		Number of values	66	56	134	141
	11.782	HC		42.835		HC
	8.816	HC		41.692		HC		CSF			SERUM
	10.73	HC		44.683		HC		Column B	F CSF		Column D	F serum
	14.993	HC		36.057		HC		vs.	vs,		vs.	vs,
	15.662	HC		56.833		HC		Column A	M CSF		Column C	M serum
	10.673	HC		49.62		HC
	11.601	HC		46.686		HC		Mann Whitney test			Mann Whitney test
	14.97	HC		67.74		HC		P value	0.0044		P value	0.127
	12.063	HC		49.845		HC		Exact or approximate P value?	Exact		Exact or approximate P value?	Approximate
	18.172	HC		41.28		HC		P value summary	**		P value summary	ns
	13.259	HC			30.663	HC		Significantly different (P < 0.05)?	Yes		Significantly different (P < 0.05)?	No
13.374		ALS			21.793	HC		One- or two-tailed P value?	Two-tailed		One- or two-tailed P value?	Two-tailed
29.2		ALS			21.896	HC		Sum of ranks in column A,B	4610 , 2893		Sum of ranks in column C,D	19499 , 18452
23.591		ALS			24.202	HC		Mann-Whitney U	1297		Mann-Whitney U	8441
18.821		ALS			27.096	HC
13.645		ALS			19.628	HC		Difference between medians			Difference between medians
11.854		ALS			21.171	HC		Median of column A	17,36, n=66		Median of column C	44,80, n=134
14.303		ALS			36.276	HC		Median of column B	14,98, n=56		Median of column D	42,56, n=141
17.073		ALS			35.93	HC		Difference: Actual	-2.379		Difference: Actual	-2.236
18.793		ALS			30.578	HC		Difference: Hodges-Lehmann	-2.15		Difference: Hodges-Lehmann	-2.424
20.78		ALS			33.957	HC
11.758		ALS			29.786	HC
16.176		ALS			37.038	HC
22.245		ALS			53.818	HC
15.623		ALS			38.312	HC
20.012		ALS			34.398	HC
11.973		ALS			29.052	HC
21.437		ALS			47.341	HC
13.417		ALS			38.976	HC
19.545		ALS			54.282	HC
18.213		ALS			50.669	HC
	10.159	ALS			35.595	HC
	16.9	ALS			57.467	HC
	12.332	ALS		46.403		ALS
	12.786	ALS		42.468		ALS
	11.932	ALS		25.635		ALS
	9.833	ALS		58.533		ALS
	12.329	ALS		32.913		ALS
	16.938	ALS		31.033		ALS
	16.039	ALS		30.733		ALS
	15.706	ALS		53.456		ALS
	18.83	ALS		36.302		ALS
	16.392	ALS		40.403		ALS
	18.957	ALS		36.395		ALS
	19.927	ALS		29.195		ALS
	17.533	ALS		42.981		ALS
	15.198	ALS		34.015		ALS
	20.119	ALS		46.627		ALS
	18.915	ALS		47.604		ALS
18.205		AD		31.412		ALS
28.088		AD		65.309		ALS
14.02		AD		32.395		ALS
22.269		AD		53.028		ALS
13.396		AD		34.273		ALS
20.728		AD		53.056		ALS
18.217		AD		42.559		ALS
22.096		AD		64.73		ALS
24.065		AD			39.211	ALS
10.385		AD			37.608	ALS
21.258		AD			59.929	ALS
23.649		AD			37.499	ALS
	9.962	AD			25.516	ALS
	22.521	AD			67.846	ALS
	16.152	AD			30.606	ALS
	18.168	AD			25.692	ALS
	19.334	AD			34.24	ALS
	16.306	AD			47.656	ALS
	11.164	AD			53.636	ALS
	12.276	AD			33.347	ALS
	14.941	AD			40.156	ALS
	20.907	AD			46.085	ALS
	24.131	AD			29.796	ALS
	19.938	AD			44.542	ALS
	16.526	AD			49.693	ALS
24.875		MS			61.278	ALS
18.817		MS			35.843	ALS
19.947		MS			30.388	ALS
13.623		MS			37.901	ALS
13.763		MS			42.139	ALS
12.813		MS			54.924	ALS
	13.554	MS			51.869	ALS
	9.008	MS		32.328		HC
	11.651	MS		39.429		HC
	12.608	MS		53.31		HC
	10.893	MS		47.074		HC
	21.124	MS		43.838		HC
18.676		DM		58.021		HC
11.152		DM		37.515		HC
33.135		DM		50.744		HC
17.892		DM		51.843		HC
14.478		DM		57.051		HC
18.585		DM		26.702		HC
12.648		DM		38.879		HC
15.677		DM		80.156		HC
17.584		DM		34.719		HC
17.493		DM			45.67	HC
13.598		DM			53.342	HC
19.424		DM			50.119	HC
17.053		DM			26.888	HC
17.443		DM			52.091	HC
19.423		DM			43.96	HC
17.277		DM			49.519	HC
	11.514	DM			37.911	HC
	9.637	DM			53.327	HC
	10.921	DM			40.752	HC
	28.875	DM			50.35	HC
	19.448	DM			45.989	HC
	16.19	DM			39.024	HC
	11.379	DM			63.5	HC
	8.79	DM			40.952	HC
					61.785	HC
					40.185	HC
				40.735		ALS
				67.187		ALS
				35.439		ALS
				58.768		ALS
				57.331		ALS
				50.732		ALS
				66.233		ALS
				44.909		ALS
				60.895		ALS
				50.478		ALS
				49.536		ALS
				51.355		ALS
				56.348		ALS
				71.45		ALS
				52.849		ALS
				89.622		ALS
				79.462		ALS
				45.02		ALS
				75.439		ALS
				56.172		ALS
				57.495		ALS
				56.002		ALS
				56.053		ALS
				57.136		ALS
				47.519		ALS
				34.791		ALS
				102.555		ALS
				28		ALS
					51.256	ALS
					48.281	ALS
					44.016	ALS
					34.931	ALS
					69.098	ALS
					44.234	ALS
					75.989	ALS
					60.915	ALS
					48.688	ALS
					47.126	ALS
					24.935	ALS
					39.075	ALS
					45.886	ALS
					46.038	ALS
					56.071	ALS
					48.755	ALS
					49.543	ALS
					47.421	ALS
					52.017	ALS
					54.88	ALS
					67.079	ALS
					64.071	ALS
					58.848	ALS
					35.542	ALS
					60.186	ALS
					44.715	ALS
					61.461	ALS
					47.827	ALS
					59.371	ALS
					38.007	ALS
					58.528	ALS
				39.162		AD
				45.951		AD
				31.68		AD
				43.586		AD
				48.953		AD
				41.756		AD
				48.149		AD
				78.386		AD
				28.899		AD
				52.089		AD
				51.867		AD
				52.523		AD
					47.584	AD
					56.988	AD
					47.874	AD
					34.373	AD
					33.283	AD
					39.67	AD
					36.433	AD
					45.026	AD
					49.649	AD
					47.838	AD
					40.523	AD
					74.429	AD
					38.476	AD
				51.912		MS
				36.122		MS
				43.236		MS
				46.819		MS
				47.635		MS
				41.605		MS
				40.908		MS
				37.221		MS
				43.745		MS
				47.249		MS
				49.651		MS
					46.315	MS
					27.936	MS
					32.235	MS
					39.167	MS
					36.073	MS
					31.75	MS
					33.485	MS
					31.649	MS
					36.098	MS
					32.961	MS
					33.972	MS
				35.784		DM
				43.571		DM
				33.993		DM
				30.209		DM
				20.425		DM
				32.692		DM
				33.099		DM
				35.828		DM
				59.49		DM
				41.768		DM
				46.987		DM
				33.186		DM
				37.534		DM
				43.526		DM
				40.22		DM
				48.523		DM
				38.557		DM
				36.538		DM
				69.758		DM
				53.529		DM
				49.859		DM
				43.926		DM
				59.606		DM
					22.109	DM
					46.018	DM
					28.114	DM
					58.524	DM
					51.494	DM
					24.39	DM
					46.614	DM
					28.664	DM
					32.545	DM
					48.158	DM
					31.161	DM
					44.909	DM
					39.983	DM
					35.216	DM
					42.629	DM
					37.107	DM
					31.183	DM
					42.56	DM
					54.872	DM
					54.53	DM
					50.788	DM
					27.037	DM

## Sheet: Fig. S 1D
AXL_CSF	Age_at_LP	Gender	Disease status		R-code			Estimate	Std. Error	t value	Pr(>|t|)
11.782	26	F	HC		mutate(Disease_status = factor(Disease_status, levels = c("HC","AD", "MS", "DM")))		(intercept)	2.291516	0.123449	18.562	< 2e-16	***
12.356	34	M	HC		mutate(log_AXL_CSF = log(AXL_CSF))		Disease_statusAD	0.202554	0.086954	2.329	0.02242	*
16.029	39	M	HC		lm(log_AXL_CSF ~ Disease_status + Age_at_LP + Gender)		Disease_statusMS	0.131390	0.094872	1.385	0.17003
11.603	71	M	HC				Disease_statusDM	0.113180	0.077874	1.453	0.15013
8.816	53	F	HC				Age_at_LP	0.004301	0.002180	1.973	0.05203
10.73	46	F	HC				GenderM	0.183584	0.058001	3.165	0.00221	**
14.993	45	F	HC
17.876	50	M	HC
12.039	56	M	HC
15.662	63	F	HC
10.673	63	F	HC
14.716	63	M	HC
17.136	38	M	HC
11.601	35	F	HC
19.607	55	M	HC
11.252	57	M	HC
12.176	49	M	HC
10.512	26	M	HC
15.75	28	M	HC
14.97	32	F	HC
12.063	64	F	HC
18.172	67	F	HC
13.259	36	F	HC
9.962	65	F	AD
18.205	56	M	AD
28.088	62	M	AD
14.02	73	M	AD
22.269	51	M	AD
13.396	55	M	AD
20.728	68	M	AD
18.217	51	M	AD
22.521	80	F	AD
16.152	65	F	AD
22.096	75	M	AD
18.168	73	F	AD
19.334	72	F	AD
16.306	51	F	AD
11.164	78	F	AD
24.065	81	M	AD
12.276	65	F	AD
14.941	71	F	AD
20.907	67	F	AD
24.131	79	F	AD
19.938	61	F	AD
10.385	68	M	AD
21.258	80	M	AD
23.649	82	M	AD
16.526	65	F	AD
24.875	35	M	MS
13.554	38	F	MS
18.817	58	M	MS
9.008	38	F	MS
11.651	35	F	MS
19.947	21	M	MS
13.623	35	M	MS
12.608	37	F	MS
10.893	45	F	MS
21.124	55	F	MS
13.763	21	M	MS
12.813	43	M	MS
18.676	56	M	DM
11.152	22	M	DM
11.514	24	F	DM
9.637	74	F	DM
33.135	71	M	DM
17.892	57	M	DM
14.478	52	M	DM
18.585	36	M	DM
12.648	71	M	DM
10.921	53	F	DM
15.677	53	M	DM
17.584	70	M	DM
28.875	71	F	DM
17.493	50	M	DM
13.598	38	M	DM
19.424	50	M	DM
17.053	54	M	DM
17.443	78	M	DM
19.448	58	F	DM
16.19	61	F	DM
11.379	53	F	DM
19.423	74	M	DM
8.79	56	F	DM
17.277	19	M	DM

[truncated: 9 more sheets: Fig. S 1E, Fig. S 1F, Fig. S 1G , Fig. S 1H , Fig. S 1I, sAXL_CSF -ALSFRS-R, sAXL_CSF - Baseline DPR, sAXL_CSF - DisDur, Table 4]
